# Supplementary material for: Modeling statin myopathy in a human skeletal muscle microphysiological system
Source: PLoS One. 2020 Nov 25;15(11):e0242422. doi: 10.1371/journal.pone.0242422 (PMC7688150; doi:10.1371/journal.pone.0242422)
Supplement: S1 Data — (ZIP) [file pone.0242422.s001.zip]

Archive with 11 entries (10 files):
- Data Repository/Data Repository File 1-Force Data Figure 1.xlsx
- Data Repository/Data Repository File 2-Force Data Figure 2.xlsx
- Data Repository/Data Repository File 3- Immunofluoroscenece Data Figure 4 and Figure S4.xlsx
- Data Repository/Data Repository File 4 -Young Donor Data Figure S1 and S2.xlsx
- Data Repository/Data Repository File 5-Twitch Kinetics and Fatigue and Myoblast Purity, Figure S5,S6,S7.xlsx
- Data Repository/Scripts/
- Data Repository/Scripts/.DS_Store
- Data Repository/Scripts/codes_for_submission_main analysis_S4.Rmd
- Data Repository/Scripts/codes_for_submission_main-analysis_S4.html
- Data Repository/Scripts/codes_for_submission_S567.html
- Data Repository/Scripts/codes_for_submission_S567.Rmd
