# Supplementary material for: Modeling statin myopathy in a human skeletal muscle microphysiological system
Source: PLoS One. 2020 Nov 25;15(11):e0242422. doi: 10.1371/journal.pone.0242422 (PMC7688150; doi:10.1371/journal.pone.0242422)
Supplement: S1 Data — (ZIP) [file pone.0242422.s001.zip › Data Repository/Data Repository File 1-Force Data Figure 1.xlsx]

## Sheet: Data Repository File 1-Force Da
Subject_id_concentration	Statin Concentration	Donor Type	Force
117	0	Case	0.27435
119	0	Case	0.04965
123	0	Case	0.143125
125	0	Case	0.7889
129	0	Case	0.1418
132	0	Case	0.110662
138	0	Case	0.0572333
139	0	Case	0.521222
140	0	Case	0.218867
143	0	Case	0.041025
117.5	5	Case	0.17075
119.5	5	Case	0.06595
123.5	5	Case	0.060125
125.5	5	Case	0.49035
129.5	5	Case	0.0289
132.5	5	Case	0.125
138.5	5	Case	0.0372333
139.5	5	Case	0.215967
140.5	5	Case	0.2566
143.5	5	Case	0.036075
102	0	Control	0.813507
105	0	Control	0.750333
107	0	Control	0.187475
110	0	Control	0.2762
111	0	Control	0.02575
113	0	Control	0.0225333
116	0	Control	1.0079
128	0	Control	0.035
130	0	Control	0.0509667
131	0	Control	0.215875
135	0	Control	0.16565
136	0	Control	0.062875
141	0	Control	0.143075
142	0	Control	0.257083
102.5	5	Control	0.453542
105.5	5	Control	0.549933
107.5	5	Control	0.055075
110.5	5	Control	0.06965
111.5	5	Control	0.0211667
113.5	5	Control	0.035925
116.5	5	Control	0.205325
128.5	5	Control	0.0207667
130.5	5	Control	0.0427
131.5	5	Control	0.089925
135.5	5	Control	0.130225
136.5	5	Control	0.02775
141.5	5	Control	0.06495
142.5	5	Control	0.0799582
