# Supplementary material for: Modeling statin myopathy in a human skeletal muscle microphysiological system
Source: PLoS One. 2020 Nov 25;15(11):e0242422. doi: 10.1371/journal.pone.0242422 (PMC7688150; doi:10.1371/journal.pone.0242422)
Supplement: S1 Data — (ZIP) [file pone.0242422.s001.zip › Data Repository/Data Repository File 2-Force Data Figure 2.xlsx]

## Sheet: Data Repository File 2-Force Da
Donor.ID	Donor.Type	Statin.Concentration	Statin.Type	Experiment	desminStain	gender	age	variable	value
102	Control	0	Atorvastatin	2A	96.58	MALE	59	Tetanus.Force.1	0.673894
102	Control	0	Atorvastatin	2A	96.58	MALE	59	Tetanus.Force.2	0.813507
102	Control	0	Atorvastatin	2A	96.58	MALE	59	Tetanus.Force.3	0.95312
102	Control	5	Atorvastatin	2A	96.58	MALE	59	Tetanus.Force.1	0.43
102	Control	5	Atorvastatin	2A	96.58	MALE	59	Tetanus.Force.2	0.603333
102	Control	5	Atorvastatin	2A	96.58	MALE	59	Tetanus.Force.3	0.441667
102	Control	5	Atorvastatin	2A	96.58	MALE	59	Tetanus.Force.4	0.339167
105	Control	0	Simvastatin	1A	75.87	MALE	77	Tetanus.Force.1	1.3655
105	Control	0	Simvastatin	1A	75.87	MALE	77	Tetanus.Force.2	0.2967
105	Control	0	Simvastatin	1A	75.87	MALE	77	Tetanus.Force.3	0.5888
105	Control	5	Simvastatin	1A	75.87	MALE	77	Tetanus.Force.1	0.2353
105	Control	5	Simvastatin	1A	75.87	MALE	77	Tetanus.Force.2	1.0678
105	Control	5	Simvastatin	1A	75.87	MALE	77	Tetanus.Force.3	0.3467
107	Control	0	Simvastatin	12A	86.65	FEMALE	74	Tetanus.Force.1	0.2445
107	Control	0	Simvastatin	12A	86.65	FEMALE	74	Tetanus.Force.2	0.1318
107	Control	0	Simvastatin	12A	86.65	FEMALE	74	Tetanus.Force.3	0.0988
107	Control	0	Simvastatin	12A	86.65	FEMALE	74	Tetanus.Force.4	0.2748
107	Control	5	Simvastatin	12A	86.65	FEMALE	74	Tetanus.Force.1	0.0802
107	Control	5	Simvastatin	12A	86.65	FEMALE	74	Tetanus.Force.2	0.058
107	Control	5	Simvastatin	12A	86.65	FEMALE	74	Tetanus.Force.3	0.0168
107	Control	5	Simvastatin	12A	86.65	FEMALE	74	Tetanus.Force.4	0.0653
110	Control	0	Pravastatin	5B	33.27	MALE	63	Tetanus.Force.1	0.2388
110	Control	0	Pravastatin	5B	33.27	MALE	63	Tetanus.Force.2	0.2333
110	Control	0	Pravastatin	5B	33.27	MALE	63	Tetanus.Force.3	0.2975
110	Control	0	Pravastatin	5B	33.27	MALE	63	Tetanus.Force.4	0.3352
110	Control	5	Pravastatin	5B	33.27	MALE	63	Tetanus.Force.1	0.062
110	Control	5	Pravastatin	5B	33.27	MALE	63	Tetanus.Force.2	0.0608
110	Control	5	Pravastatin	5B	33.27	MALE	63	Tetanus.Force.3	0.0665
110	Control	5	Pravastatin	5B	33.27	MALE	63	Tetanus.Force.4	0.0893
111	Control	0	Rosuvastatin	8A	93.04	MALE	50	Tetanus.Force.1	0.0293
111	Control	0	Rosuvastatin	8A	93.04	MALE	50	Tetanus.Force.2	0.0222
111	Control	0	Rosuvastatin	8A	93.04	MALE	50	Tetanus.Force.3	0.02575
111	Control	5	Rosuvastatin	8A	93.04	MALE	50	Tetanus.Force.1	0.0132
111	Control	5	Rosuvastatin	8A	93.04	MALE	50	Tetanus.Force.2	0.0258
111	Control	5	Rosuvastatin	8A	93.04	MALE	50	Tetanus.Force.3	0.0245
113	Control	0	Atorvastatin	13A	92.85	FEMALE	70	Tetanus.Force.1	0.0318
113	Control	0	Atorvastatin	13A	92.85	FEMALE	70	Tetanus.Force.2	0.0243
113	Control	0	Atorvastatin	13A	92.85	FEMALE	70	Tetanus.Force.3	0.0115
113	Control	5	Atorvastatin	13A	92.85	FEMALE	70	Tetanus.Force.1	0.0437
113	Control	5	Atorvastatin	13A	92.85	FEMALE	70	Tetanus.Force.2	0.022
113	Control	5	Atorvastatin	13A	92.85	FEMALE	70	Tetanus.Force.3	0.0542
113	Control	5	Atorvastatin	13A	92.85	FEMALE	70	Tetanus.Force.4	0.0238
116	Control	0	Simvastatin	6A	75.77	FEMALE	61	Tetanus.Force.1	0.989
116	Control	0	Simvastatin	6A	75.77	FEMALE	61	Tetanus.Force.2	1.0079
116	Control	0	Simvastatin	6A	75.77	FEMALE	61	Tetanus.Force.3	1.0268
116	Control	5	Simvastatin	6A	75.77	FEMALE	61	Tetanus.Force.1	0.3463
116	Control	5	Simvastatin	6A	75.77	FEMALE	61	Tetanus.Force.2	0.0875
116	Control	5	Simvastatin	6A	75.77	FEMALE	61	Tetanus.Force.3	0.1323
116	Control	5	Simvastatin	6A	75.77	FEMALE	61	Tetanus.Force.4	0.2552
117	Case	0	Atorvastatin	10A	80.01	MALE	64	Tetanus.Force.1	0.2473
117	Case	0	Atorvastatin	10A	80.01	MALE	64	Tetanus.Force.2	0.1583
117	Case	0	Atorvastatin	10A	80.01	MALE	64	Tetanus.Force.3	0.3235
117	Case	0	Atorvastatin	10A	80.01	MALE	64	Tetanus.Force.4	0.3683
117	Case	5	Atorvastatin	10A	80.01	MALE	64	Tetanus.Force.1	0.1322
117	Case	5	Atorvastatin	10A	80.01	MALE	64	Tetanus.Force.2	0.1255
117	Case	5	Atorvastatin	10A	80.01	MALE	64	Tetanus.Force.3	0.2253
117	Case	5	Atorvastatin	10A	80.01	MALE	64	Tetanus.Force.4	0.2
119	Case	0	Simvastatin	6B	66.68	FEMALE	61	Tetanus.Force.1	0.048
119	Case	0	Simvastatin	6B	66.68	FEMALE	61	Tetanus.Force.2	0.0513
119	Case	5	Simvastatin	6B	66.68	FEMALE	61	Tetanus.Force.1	0.0672
119	Case	5	Simvastatin	6B	66.68	FEMALE	61	Tetanus.Force.2	0.0647
123	Case	0	Pravastatin	3A	88.57	FEMALE	63	Tetanus.Force.1	0.193667
123	Case	0	Pravastatin	3A	88.57	FEMALE	63	Tetanus.Force.2	0.126
123	Case	0	Pravastatin	3A	88.57	FEMALE	63	Tetanus.Force.3	0.075667
123	Case	0	Pravastatin	3A	88.57	FEMALE	63	Tetanus.Force.4	0.177167
123	Case	5	Pravastatin	3A	88.57	FEMALE	63	Tetanus.Force.1	0.0355
123	Case	5	Pravastatin	3A	88.57	FEMALE	63	Tetanus.Force.2	0.012
123	Case	5	Pravastatin	3A	88.57	FEMALE	63	Tetanus.Force.3	0.004667
123	Case	5	Pravastatin	3A	88.57	FEMALE	63	Tetanus.Force.4	0.188333
125	Case	0	Lovastatin	9B	58.1	MALE	69	Tetanus.Force.1	0.3207
125	Case	0	Lovastatin	9B	58.1	MALE	69	Tetanus.Force.2	0.2473
125	Case	0	Lovastatin	9B	58.1	MALE	69	Tetanus.Force.3	1.7987
125	Case	5	Lovastatin	9B	58.1	MALE	69	Tetanus.Force.1	0.4262
125	Case	5	Lovastatin	9B	58.1	MALE	69	Tetanus.Force.2	0.3848
125	Case	5	Lovastatin	9B	58.1	MALE	69	Tetanus.Force.3	0.7487
125	Case	5	Lovastatin	9B	58.1	MALE	69	Tetanus.Force.4	0.4017
128	Control	0	Atorvastatin	7A	89.52	MALE	52	Tetanus.Force.1	0.035
128	Control	0	Atorvastatin	7A	89.52	MALE	52	Tetanus.Force.2	0.0577
128	Control	0	Atorvastatin	7A	89.52	MALE	52	Tetanus.Force.3	0.0283
128	Control	0	Atorvastatin	7A	89.52	MALE	52	Tetanus.Force.4	0.019
128	Control	5	Atorvastatin	7A	89.52	MALE	52	Tetanus.Force.1	0.0207667
128	Control	5	Atorvastatin	7A	89.52	MALE	52	Tetanus.Force.2	0.0173
128	Control	5	Atorvastatin	7A	89.52	MALE	52	Tetanus.Force.3	0.0303
128	Control	5	Atorvastatin	7A	89.52	MALE	52	Tetanus.Force.4	0.0147
129	Case	0	Atorvastatin	4B	82.97	MALE	71	Tetanus.Force.1	0.1897
129	Case	0	Atorvastatin	4B	82.97	MALE	71	Tetanus.Force.2	0.145
129	Case	0	Atorvastatin	4B	82.97	MALE	71	Tetanus.Force.3	0.0907
129	Case	5	Atorvastatin	4B	82.97	MALE	71	Tetanus.Force.1	0.0123
129	Case	5	Atorvastatin	4B	82.97	MALE	71	Tetanus.Force.2	0.0322
129	Case	5	Atorvastatin	4B	82.97	MALE	71	Tetanus.Force.3	0.0422
130	Control	0	Atorvastatin	4A	52.51	MALE	69	Tetanus.Force.1	0.0232
130	Control	0	Atorvastatin	4A	52.51	MALE	69	Tetanus.Force.2	0.1167
130	Control	0	Atorvastatin	4A	52.51	MALE	69	Tetanus.Force.3	0.013
130	Control	5	Atorvastatin	4A	52.51	MALE	69	Tetanus.Force.1	0.0408
130	Control	5	Atorvastatin	4A	52.51	MALE	69	Tetanus.Force.2	0.0193
130	Control	5	Atorvastatin	4A	52.51	MALE	69	Tetanus.Force.3	0.0175
130	Control	5	Atorvastatin	4A	52.51	MALE	69	Tetanus.Force.4	0.0932
131	Control	0	Atorvastatin	14A	79.41	MALE	59	Tetanus.Force.1	0.2357
131	Control	0	Atorvastatin	14A	79.41	MALE	59	Tetanus.Force.2	0.1813
131	Control	0	Atorvastatin	14A	79.41	MALE	59	Tetanus.Force.3	0.2237
131	Control	0	Atorvastatin	14A	79.41	MALE	59	Tetanus.Force.4	0.2228
131	Control	5	Atorvastatin	14A	79.41	MALE	59	Tetanus.Force.1	0.032
131	Control	5	Atorvastatin	14A	79.41	MALE	59	Tetanus.Force.2	0.134
131	Control	5	Atorvastatin	14A	79.41	MALE	59	Tetanus.Force.3	0.1005
131	Control	5	Atorvastatin	14A	79.41	MALE	59	Tetanus.Force.4	0.0932
132	Case	0	Pravastatin	5A	80.35	MALE	45	Tetanus.Force.1	0.0877
132	Case	0	Pravastatin	5A	80.35	MALE	45	Tetanus.Force.2	0.09665
132	Case	0	Pravastatin	5A	80.35	MALE	45	Tetanus.Force.3	0.1056
132	Case	0	Pravastatin	5A	80.35	MALE	45	Tetanus.Force.4	0.1527
132	Case	5	Pravastatin	5A	80.35	MALE	45	Tetanus.Force.1	0.0907
132	Case	5	Pravastatin	5A	80.35	MALE	45	Tetanus.Force.2	0.176
132	Case	5	Pravastatin	5A	80.35	MALE	45	Tetanus.Force.3	0.1083
135	Control	0	Atorvastatin	11A	71.23	FEMALE	73	Tetanus.Force.1	0.1832
135	Control	0	Atorvastatin	11A	71.23	FEMALE	73	Tetanus.Force.2	0.1945
135	Control	0	Atorvastatin	11A	71.23	FEMALE	73	Tetanus.Force.3	0.1726
135	Control	0	Atorvastatin	11A	71.23	FEMALE	73	Tetanus.Force.4	0.1123
135	Control	5	Atorvastatin	11A	71.23	FEMALE	73	Tetanus.Force.1	0.1133
135	Control	5	Atorvastatin	11A	71.23	FEMALE	73	Tetanus.Force.2	0.1063
135	Control	5	Atorvastatin	11A	71.23	FEMALE	73	Tetanus.Force.3	0.1918
135	Control	5	Atorvastatin	11A	71.23	FEMALE	73	Tetanus.Force.4	0.1095
136	Control	0	Atorvastatin	10B	79.18	MALE	61	Tetanus.Force.1	0.0455
136	Control	0	Atorvastatin	10B	79.18	MALE	61	Tetanus.Force.2	0.077
136	Control	0	Atorvastatin	10B	79.18	MALE	61	Tetanus.Force.3	0.0742
136	Control	0	Atorvastatin	10B	79.18	MALE	61	Tetanus.Force.4	0.0548
136	Control	5	Atorvastatin	10B	79.18	MALE	61	Tetanus.Force.1	0.0135
136	Control	5	Atorvastatin	10B	79.18	MALE	61	Tetanus.Force.2	0.027
136	Control	5	Atorvastatin	10B	79.18	MALE	61	Tetanus.Force.3	0.0168
136	Control	5	Atorvastatin	10B	79.18	MALE	61	Tetanus.Force.4	0.0537
138	Case	0	Rosuvastatin	8B	31	MALE	45	Tetanus.Force.1	0.1032
138	Case	0	Rosuvastatin	8B	31	MALE	45	Tetanus.Force.2	0.0503
138	Case	0	Rosuvastatin	8B	31	MALE	45	Tetanus.Force.3	0.0182
138	Case	5	Rosuvastatin	8B	31	MALE	45	Tetanus.Force.1	0.006
138	Case	5	Rosuvastatin	8B	31	MALE	45	Tetanus.Force.2	0.0577
138	Case	5	Rosuvastatin	8B	31	MALE	45	Tetanus.Force.3	0.048
139	Case	0	Atorvastatin	2B	58.14	MALE	62	Tetanus.Force.1	1.05617
139	Case	0	Atorvastatin	2B	58.14	MALE	62	Tetanus.Force.2	0.244833
139	Case	0	Atorvastatin	2B	58.14	MALE	62	Tetanus.Force.3	0.262667
139	Case	5	Atorvastatin	2B	58.14	MALE	62	Tetanus.Force.1	0.3412
139	Case	5	Atorvastatin	2B	58.14	MALE	62	Tetanus.Force.2	0.214333
139	Case	5	Atorvastatin	2B	58.14	MALE	62	Tetanus.Force.3	0.044333
139	Case	5	Atorvastatin	2B	58.14	MALE	62	Tetanus.Force.4	0.264
140	Case	0	Simvastatin	1B	52.19	MALE	74	Tetanus.Force.1	0.257
140	Case	0	Simvastatin	1B	52.19	MALE	74	Tetanus.Force.2	0.1843
140	Case	0	Simvastatin	1B	52.19	MALE	74	Tetanus.Force.3	0.2153
140	Case	5	Simvastatin	1B	52.19	MALE	74	Tetanus.Force.1	0.3648
140	Case	5	Simvastatin	1B	52.19	MALE	74	Tetanus.Force.2	0.3003
140	Case	5	Simvastatin	1B	52.19	MALE	74	Tetanus.Force.3	0.1047
141	Control	0	Lovastatin	9A	79.98	MALE	64	Tetanus.Force.1	0.1688
141	Control	0	Lovastatin	9A	79.98	MALE	64	Tetanus.Force.2	0.094
141	Control	0	Lovastatin	9A	79.98	MALE	64	Tetanus.Force.3	0.1137
141	Control	0	Lovastatin	9A	79.98	MALE	64	Tetanus.Force.4	0.1958
141	Control	5	Lovastatin	9A	79.98	MALE	64	Tetanus.Force.1	0.048
141	Control	5	Lovastatin	9A	79.98	MALE	64	Tetanus.Force.2	0.0888
141	Control	5	Lovastatin	9A	79.98	MALE	64	Tetanus.Force.3	0.0373
141	Control	5	Lovastatin	9A	79.98	MALE	64	Tetanus.Force.4	0.0857
142	Control	0	Pravastatin	3B	85.23	FEMALE	66	Tetanus.Force.1	0.2665
142	Control	0	Pravastatin	3B	85.23	FEMALE	66	Tetanus.Force.2	0.305833
142	Control	0	Pravastatin	3B	85.23	FEMALE	66	Tetanus.Force.3	0.254167
142	Control	0	Pravastatin	3B	85.23	FEMALE	66	Tetanus.Force.4	0.201833
142	Control	5	Pravastatin	3B	85.23	FEMALE	66	Tetanus.Force.1	0.0415
142	Control	5	Pravastatin	3B	85.23	FEMALE	66	Tetanus.Force.2	0.052833
142	Control	5	Pravastatin	3B	85.23	FEMALE	66	Tetanus.Force.3	0.031
142	Control	5	Pravastatin	3B	85.23	FEMALE	66	Tetanus.Force.4	0.1945
143	Case	0	Atorvastatin	7B	88.66	MALE	61	Tetanus.Force.1	0.0145
143	Case	0	Atorvastatin	7B	88.66	MALE	61	Tetanus.Force.2	0.0543
143	Case	0	Atorvastatin	7B	88.66	MALE	61	Tetanus.Force.3	0.0543
143	Case	0	Atorvastatin	7B	88.66	MALE	61	Tetanus.Force.4	0.041
143	Case	5	Atorvastatin	7B	88.66	MALE	61	Tetanus.Force.1	0.0648
143	Case	5	Atorvastatin	7B	88.66	MALE	61	Tetanus.Force.2	0.033
143	Case	5	Atorvastatin	7B	88.66	MALE	61	Tetanus.Force.3	0.027
143	Case	5	Atorvastatin	7B	88.66	MALE	61	Tetanus.Force.4	0.0195
