# Supplementary material for: Modeling statin myopathy in a human skeletal muscle microphysiological system
Source: PLoS One. 2020 Nov 25;15(11):e0242422. doi: 10.1371/journal.pone.0242422 (PMC7688150; doi:10.1371/journal.pone.0242422)
Supplement: S1 Data — (ZIP) [file pone.0242422.s001.zip › Data Repository/Data Repository File 3- Immunofluoroscenece Data Figure 4 and Figure S4.xlsx]

## Sheet: Data Repository File 3-Immunofl
Donor_con	Donor.ID	Donor.Type	Statin.concentration	Fraction of nuclei in striated fibers	Fragmented Fibers/No:of Nuclei in Fragmented Fibers	Tetanus.Average
105	105	Control	0	0.4065	2.89259	0.750333
105.5	105	Control	5	0.540043	2.72421	0.549933
107	107	Control	0	0	4.00704	0.1875
107.5	107	Control	5	0	6.59707	0.0551
110	110	Control	0	0.253145	3.48333	0.2762
110.5	110	Control	5	0.235397	3.25	0.062175
111.5	111	Control	5	0.287063	2.89418	0.0211667
113	113	Control	0	0.0758443	3.91453	0.0225
113.5	113	Control	5	0.0499447	4.60317	0.0359
116	116	Control	0	0.173318	2.59771	1.0079
116.5	116	Control	5	0.0674163	7.51852	0.205325
117	117	Case	0	0.112961	4.66667	0.2744
117.5	117	Case	5	0.0532945	3.07071	0.1707
119	119	Case	0	0.0883424	13.3333	0.04965
119.5	119	Case	5	0.0833978	8.53571	0.06595
123	123	Case	0	0.271207	9.41667	0.143125
123.5	123	Case	5	0.247665	4.31667	0.060125
125	125	Case	0	0.17507	4.58333	0.7889
125.5	125	Case	5	0.059253	9.38889	0.4903
128	128	Control	0	0.00813008	9.76667	0.035
128.5	128	Control	5	0.00241546	8.11111	0.0207667
131	131	Control	0	0.158565	6.41481	0.2159
131.5	131	Control	5	0	9.99705	0.0899
136	136	Control	0	0.165876	17.5196	0.0629
136.5	136	Control	5	0.0553837	10.1111	0.0278
138	138	Case	0	0.144084	4	0.0572333
139	139	Case	0	0.274458	2.77778	0.521222
139.5	139	Case	5	0.255775	14.5	0.215967
140	140	Case	0	0.24882	7.94444	0.218867
140.5	140	Case	5	0.115079	3.13333	0.2566
141	141	Control	0	0.0581166	26.1667	0.1431
141.5	141	Control	5	0	13.3333	0.065
142	142	Control	0	0.0538865	9.16111	0.257083
142.5	142	Control	5	0.0484537	12.0397	0.0799582
143	143	Case	0	0.164349	8.11111	0.041025
143.5	143	Case	5	0.224968	4.77778	0.036075
