# Supplementary material for: Modeling statin myopathy in a human skeletal muscle microphysiological system
Source: PLoS One. 2020 Nov 25;15(11):e0242422. doi: 10.1371/journal.pone.0242422 (PMC7688150; doi:10.1371/journal.pone.0242422)
Supplement: S1 Data — (ZIP) [file pone.0242422.s001.zip › Data Repository/Data Repository File 4 -Young Donor Data Figure S1 and S2.xlsx]

## Sheet: Figure S1
Donor	Concentration	Average	SEM	Days
105	0	0.814467	0.0815435	5
105	2uM	0.720025	0.187837	5
105	3uM	0.6568	0.0609292	5
105	5uM	0.378633	0.0822731	5
105	VC	0.33945	0.0840775	10
105	2uM	0.109725	0.0165172	10

## Sheet: Figure S2
SEM	Mean	Average Force	Dose	Time	Dose*Time	Normalized Average Force
0.0317014	0.314933	0.314933	0.02	7	0.14	1
0.0733953	0.259733	0.259733	2	7	14	0.824725
0.0176777	0.0693	0.0693	0.02	14	0.28	1
0.000571548	0.0195	0.0195	2	14	28	0.281385
0.0815435	0.814467	0.814467	0	5	0	1
0.187837	0.720025	0.720025	2	5	10	0.884045
0.0609292	0.6568	0.6568	3	5	15	0.806417
0.0822731	0.378633	0.378633	5	5	25	0.464885
0.0840775	0.33945	0.33945	0	10	0	1
0.0165172	0.109725	0.109725	2	10	20	0.323243
