# Supplementary material for: Modeling statin myopathy in a human skeletal muscle microphysiological system
Source: PLoS One. 2020 Nov 25;15(11):e0242422. doi: 10.1371/journal.pone.0242422 (PMC7688150; doi:10.1371/journal.pone.0242422)
Supplement: S1 Data — (ZIP) [file pone.0242422.s001.zip › Data Repository/Data Repository File 5-Twitch Kinetics and Fatigue and Myoblast Purity, Figure S5,S6,S7.xlsx]

## Sheet: Data Repository File 5-Twitch K
Donor.ID	Experiment	Donor.Type	Statin.Type	Statin.Concentration	gender	age	Time.to.Peak.(ms).1	Time.to.Peak.(ms).2	Time.to.Peak.(ms).3	Time.to.Peak.(ms).4	Time.to.Peak.(ms).Average	Time.to.half.relaxation.(ms).1	Time.to.half.relaxation.(ms).2	Time.to.half.relaxation.(ms).3	Time.to.half.relaxation.(ms).4	Time.to.half.relaxation.(ms).Average	Fatigue.%.1	Fatigue.%.2	Fatigue.%.3	Fatigue.%.4	Fatigue.%.(Average)	Myoblast.Purity
102	2A	Control	Atorvastatin	0	MALE	59	68	1259	95	NA	474	107	162	38	NA	102.333	98.082	84.4629	95.5957	NA	92.7135	96.58
102	2A	Control	Atorvastatin	5	MALE	59	161	187	96	94	134.5	344	231	82	73	182.5	58.8304	34.4025	44.3998	44.0631	45.4239	96.58
105	1A	Control	Simvastatin	0	MALE	77	399	87	95	NA	193.667	6	1155	1149	NA	770	136.641	97.4099	95.6092	NA	109.887	75.87
105	1A	Control	Simvastatin	5	MALE	77	108	156	80	NA	114.667	113	129	100	NA	114	88.8102	62.5676	71.2863	NA	74.2213	75.87
107	12A	Control	Simvastatin	0	FEMALE	74	158	450	379	157	286	246	482	30	146	226	81.8401	76.3447	86.1287	84.2264	82.135	86.65
107	12A	Control	Simvastatin	5	FEMALE	74	1162	223	343	396	531	11	10	2	12	8.75	89.8083	90.1266	99.4575	97.6545	94.2617	86.65
110	5B	Control	Pravastatin	0	MALE	63	155	120	215	130	155	128	46	194	47	103.75	97.5104	89.9914	98.2759	65.3891	87.7917	33.27
110	5B	Control	Pravastatin	5	MALE	63	109	115	111	104	109.75	157	148	122	133	140	94.5435	90.2273	90.9854	82.9575	89.6784	33.27
111	8A	Control	Rosuvastatin	0	MALE	50	1964	54	607	NA	875	8	10	24	NA	14	86.9239	93.8995	NA	NA	90.4117	93.04
111	8A	Control	Rosuvastatin	5	MALE	50	148	1610	110	NA	622.667	12	9	11	NA	10.6667	76.6551	98.2473	104.362	NA	93.0881	93.04
113	13A	Control	Atorvastatin	0	FEMALE	70	216	45	384	NA	215	30	26	20	NA	25.3333	108.846	93.6264	88.6606	NA	97.0444	92.85
113	13A	Control	Atorvastatin	5	FEMALE	70	390	111	316	45	215.5	19	45	25	6	23.75	92.4265	101.084	101.187	100.161	98.7145	92.85
116	6A	Control	Simvastatin	0	FEMALE	61	67	104	37	74	70.5	86	24	37	80	56.75	77.9233	89.2683	77.9678	76.5538	80.4283	75.77
116	6A	Control	Simvastatin	5	FEMALE	61	149	1151	45	95	360	105	33	27	81	61.5	34.8666	62.0873	59.1405	44.1156	50.0525	75.77
117	10A	Case	Atorvastatin	0	MALE	64	72	89	73	74	77	63	33	69	68	58.25	83.6931	78.7484	75.2115	73.0277	77.6702	80.01
117	10A	Case	Atorvastatin	5	MALE	64	129	54	50	75	77	125	60	39	45	67.25	79.4674	67.9222	71.69	83.2572	75.5842	80.01
119	6B	Case	Simvastatin	0	FEMALE	61	375	698	NA	NA	536.5	25	100	NA	NA	62.5	97.1061	59.5092	NA	NA	78.3077	66.68
119	6B	Case	Simvastatin	5	FEMALE	61	572	420	NA	NA	496	2	20	NA	NA	11	90.2778	94.4778	NA	NA	92.3778	66.68
123	3A	Case	Pravastatin	0	FEMALE	63	178	78	112	68	109	153	101	57	120	107.75	69.047	78.8312	83.9219	80.8095	78.1524	88.57
123	3A	Case	Pravastatin	5	FEMALE	63	83	177	1620	86	491.5	2	21	3	60	21.5	95.15	97.8858	93.9003	72.7024	89.9096	88.57
125	9B	Case	Lovastatin	0	MALE	69	84	76	82	NA	80.6667	107	99	87	NA	97.6667	81.3483	80.8676	74.1827	NA	78.7995	58.1
125	9B	Case	Lovastatin	5	MALE	69	405	28	378	1155	491.5	197	25	234	226	170.5	105.801	99.9668	98.3351	89.2974	98.35	58.1
128	7A	Control	Atorvastatin	0	MALE	52	140	918	34	36	282	110	102	105	17	83.5	83.9114	94.0141	84.4564	NA	87.4606	89.52
128	7A	Control	Atorvastatin	5	MALE	52	405	28	378	1155	491.5	197	25	234	226	170.5	105.801	99.9668	98.3351	NA	101.367	89.52
129	4B	Case	Atorvastatin	0	MALE	71	113	68	449	NA	210	84	51	27	NA	54	82.0129	86.0768	96.3463	NA	88.1453	82.97
129	4B	Case	Atorvastatin	5	MALE	71	19	39	122	NA	60	2	32	23	NA	19	105.05	95.8036	142.336	NA	114.396	82.97
130	4A	Control	Atorvastatin	0	MALE	69	67	479	204	453	300.75	49	265	28	148	122.5	95.614	75.6186	115.976	96.4136	95.9056	52.51
130	4A	Control	Atorvastatin	5	MALE	69	65	358	77	46	136.5	51	255	24	18	87	81.576	96.301	88.4505	87.5195	88.4618	52.51
131	14A	Control	Atorvastatin	0	MALE	59	240	177	145	205	191.75	273	273	255	265	266.5	96.2154	96.3836	95.6829	94.0128	95.5737	79.41
131	14A	Control	Atorvastatin	5	MALE	59	109	147	167	142	141.25	37	75	132	42	71.5	92.1624	78.9916	83.4221	92.4528	86.7572	79.41
132	5A	Case	Pravastatin	0	MALE	45	124	744	165	89	280.5	128	116	5	105	88.5	72.8261	96.9553	89.6104	87.8707	86.8156	80.35
132	5A	Case	Pravastatin	5	MALE	45	138	63	59	NA	86.6667	67	104	67	NA	79.3333	83.4899	100.65	91.7786	NA	91.9728	80.35
135	11A	Control	Atorvastatin	0	FEMALE	73	156	212	295	257	230	288	251	495	31	266.25	88.268	88.268	84.4715	84.7363	86.4359	71.23
135	11A	Control	Atorvastatin	5	FEMALE	73	632	341	177	219	342.25	73	72	173	29	86.75	55.6162	92.7195	79.924	78.3662	76.6565	71.23
136	10B	Control	Atorvastatin	0	MALE	61	54	38	41	67	50	38	24	102	67	57.75	83.1064	49.0925	94.1612	80.3438	76.676	79.18
136	10B	Control	Atorvastatin	5	MALE	61	251	46	62	38	99.25	26	15	33	23	24.25	94.1954	90.4798	88.4313	102.611	93.9295	79.18
138	8B	Case	Rosuvastatin	0	MALE	45	110	100	756	NA	322	7	7	455	NA	156.333	84.3082	88.4298	98.1641	NA	90.3007	31
138	8B	Case	Rosuvastatin	5	MALE	45	295	1184	96	NA	525	27	271	226	NA	174.667	96.7742	94.5006	94.3517	NA	95.2088	31
139	2B	Case	Atorvastatin	0	MALE	62	156	244	80	NA	160	127	80	110	NA	105.667	75.9871	73.3015	89.1874	NA	79.492	58.14
139	2B	Case	Atorvastatin	5	MALE	62	158	84	202	85	132.25	157	1158	60	110	371.25	72.5121	77.7349	88.8998	78.4776	79.4061	58.14
140	1B	Case	Simvastatin	0	MALE	74	98	86	103	NA	95.6667	72	79	45	NA	65.3333	90.1455	88.8669	96.4245	NA	91.8123	52.19
140	1B	Case	Simvastatin	5	MALE	74	152	76	64	NA	97.3333	118	50	50	NA	72.6667	81.9664	88.2185	82.4722	NA	84.219	52.19
141	9A	Control	Lovastatin	0	MALE	64	165	35	622	72	223.5	56	12	22	78	42	80.4859	96.3039	90.7399	92.3752	89.9762	79.98
141	9A	Control	Lovastatin	5	MALE	64	80	118	88	84	92.5	70	18	40	95	55.75	86.1373	88.88	83.9971	85.7364	86.1877	79.98
142	3B	Control	Pravastatin	0	FEMALE	66	83	91	98	80	88	77	71	69	114	82.75	89.8529	98.5638	94.8796	95.7373	94.7584	85.23
142	3B	Control	Pravastatin	5	FEMALE	66	361	764	303	66	373.5	25	114	22	29	47.5	98.913	97.6852	76.092	86.0336	89.681	85.23
143	7B	Case	Atorvastatin	0	MALE	61	47	100	104	112	90.75	30	17	2	22	17.75	96.1024	97.3108	108.082	89.7747	97.8174	88.66
143	7B	Case	Atorvastatin	5	MALE	61	153	804	27	204	297	3	115	22	89	57.25	104.137	94.4228	108.462	NA	102.341	88.66
