# Supplementary material for: Modeling statin myopathy in a human skeletal muscle microphysiological system
Source: PLoS One. 2020 Nov 25;15(11):e0242422. doi: 10.1371/journal.pone.0242422 (PMC7688150; doi:10.1371/journal.pone.0242422)
Supplement: S1 Data — (ZIP) [file pone.0242422.s001.zip › Data Repository/Scripts/codes_for_submission_main analysis_S4.Rmd]

---
title: "Modeling Statin Myopathy in a Human Skeletal Muscle Microphysiological System - Main Analysis + S4"
author: "Anandita Ananthakumar, Yiling Liu, Cristina E. Fernandez, George A. Truskey, Deepak Voora"
output:
  html_document:
    toc: true
    toc_depth: 6
---

## Library Loading
The libraries required to run this analysis are:<br>
limma,lme4, ggplot2 markdown<br>
```{r,warning=F,echo=F,results='hide',message=FALSE}
# Library Loading
library(ggplot2)
library(glmnet)
library(reshape)
library(stringi)
library(ROCR)
library("BSDA")
library("openxlsx")
library(RColorBrewer)
library("limma")
require( edgeR )
require(reshape2)
require(gplots)
library(glmnet)
require(gridExtra)
library(knitr)
library(markdown)
library(qgraph)
library(ggpubr)
require(lme4)
require(lmerTest)
require(pROC)
require(caret)
library(statmod)
library("ROCR")
library("pander")
library("Metrics")
library("factoextra")
library(cowplot)
library(kableExtra)
library(arm)
library(ggsignif)
library("MuMIn", lib.loc="~/Library/R/3.6/library")
```

## Read into data
```{r,warning=F,echo=F,results='hide',message=FALSE}
path_to_data <- "/Users/yl407/Box Sync/NCATS_2018/PlosOne_submit/Data Repository"
force_Data_fg_1 <- read.csv(paste0(path_to_data,"/Data Repository File 1-Force Data Figure 1.csv"),stringsAsFactors = FALSE,check.names=FALSE)
force_Data_fg_2 <- read.csv(paste0(path_to_data,"/Data Repository File 2-Force Data Figure 2.csv"),stringsAsFactors = FALSE,check.names=FALSE)
force_Data_fg_4 <- read.csv(paste0(path_to_data,"/Data Repository File 3-Immunofluoroscenece Data Figure 4 and Figure S4.csv"),stringsAsFactors = FALSE,check.names=FALSE)
force_Data_fg_S567 <- read.xlsx(paste0(path_to_data,"/Data Repository File 5-Twitch Kinetics and Fatigue and Myoblast Purity, Figure S5,S6,S7.xlsx"),sheet = 1)
force_Data_fg_S567 <- force_Data_fg_S567[-1,]
```

## Statistical Analysis of Force and Immunoscoring Data 
### For Figure1
* Figure 1B: Control 
* Figure 1C: Case

#### Figure 1B
##### Test Statistics
```{r,warning=F,echo=F,message=FALSE}
force_Data_fg_1$Subject_id <- sub("\\..*", "",force_Data_fg_1$Subject_id_concentration)
force_Data_fg_1$`Statin Concentration` <- factor(force_Data_fg_1$`Statin Concentration`)

force_Data_fg_1_control <- force_Data_fg_1[force_Data_fg_1$`Donor Type`=="Control",]
fit <- lmer(force_Data_fg_1_control$Force~force_Data_fg_1_control$`Statin Concentration`+ (1|force_Data_fg_1_control$Subject_id))

fit_conf <- data.frame(confint(fit))
colnames(fit_conf) <- c("Confidence Interval - 2.5%","Confidence Interval - 97.5%")

######only fit random effects###########################
fit2 <- lmer(force_Data_fg_1_control$Force~ (1|force_Data_fg_1_control$Subject_id))
LRT_Pvalue <- c(anova(fit,fit2)$`Pr(>Chisq)`[2])
table_fit <- c(summary(fit)$coefficients[-1,],fit_conf[4,],LRT_Pvalue)
names(table_fit)[8] <- c("LRT pvalue (Based on ML)")
table_fit <- rbind(table_fit)
rownames(table_fit) <- "Concentration"
table_fit %>% kable(caption = "") %>% kable_styling

#########generate test statistics##################
cat("<br>")
cat(" Summary statistics ")
sum_stat <- data.frame(cbind(AIC(fit),r.squaredGLMM(fit),logLik(fit, REML=T)))
colnames(sum_stat)[1] <- 'AIC'
colnames(sum_stat)[4] <- 'Restricted log-likelihood'
sum_stat %>% kable(caption = "") %>% kable_styling
```


##### Generate Figure 1B
```{r,warning=F,echo=F,message=FALSE}
ggplot(force_Data_fg_1_control, aes(x=force_Data_fg_1_control$`Statin Concentration`, y=force_Data_fg_1_control$Force))+geom_line(size = 1,aes(group = sub("\\..*", "",force_Data_fg_1_control$Subject_id_concentration))) + geom_point(aes(color = force_Data_fg_1_control$`Statin Concentration`), size = 2.5)+
    scale_color_manual(values=c('#F39B7FFF','#00A087FF')) + 
  ylab("Average Tetanus Force (mN)") + xlab("Concentration of Statin (\u03BCM)")+ 
   labs(title = "Pooled Control Donors Protocol II") +  scale_y_continuous(breaks=seq(0,1,0.2),expand=c(0,0,0,0.04))  + 
   theme_bw() + 
  theme(legend.position = "none",plot.title = element_text(family="Arial",hjust = 0.5,size = 30,face="bold"),axis.line = element_line(colour = "black"),axis.title.x = element_text(family="Arial",size=28,face="bold"),axis.title.y = element_text(family="Arial",size=28,face="bold"),
    axis.text.x = element_text(family="Arial",size=22),
    axis.text.y = element_text(family="Arial",size=22),
    panel.grid.major = element_blank(),
    panel.grid.minor = element_blank(),
    panel.border = element_blank(),
    panel.background = element_blank())  + geom_signif(annotations =c("*"),y_position = c(1.1), xmin=c(1),xmax=c(2),textsize = 6) 

```


#### For Figure 1C
##### Test Statistics
```{r,warning=F,echo=F,message=FALSE}
force_Data_fg_1$Subject_id <- sub("\\..*", "",force_Data_fg_1$Subject_id_concentration)
force_Data_fg_1$`Statin Concentration` <- factor(force_Data_fg_1$`Statin Concentration`)

force_Data_fg_1_case <- force_Data_fg_1[force_Data_fg_1$`Donor Type`=="Case",]
fit <- lmer(force_Data_fg_1_case$Force~force_Data_fg_1_case$`Statin Concentration`+ (1|force_Data_fg_1_case$Subject_id))

fit_conf <- data.frame(confint(fit))
colnames(fit_conf) <- c("Confidence Interval - 2.5%","Confidence Interval - 97.5%")

######only fit random effects###########################
fit2 <- lmer(force_Data_fg_1_case$Force~ (1|force_Data_fg_1_case$Subject_id))
LRT_Pvalue <- c(anova(fit,fit2)$`Pr(>Chisq)`[2])
table_fit <- c(summary(fit)$coefficients[-1,],fit_conf[4,],LRT_Pvalue)
names(table_fit)[8] <- c("LRT pvalue (Based on ML)")
table_fit <- rbind(table_fit)
rownames(table_fit) <- "Concentration"
table_fit %>% kable(caption = "") %>% kable_styling

#########generate test statistics##################
cat("<br>")
cat(" Summary statistics ")
sum_stat <- data.frame(cbind(AIC(fit),r.squaredGLMM(fit),logLik(fit, REML=T)))
colnames(sum_stat)[1] <- 'AIC'
colnames(sum_stat)[4] <- 'Restricted log-likelihood'
sum_stat %>% kable(caption = "") %>% kable_styling
```

##### Generate Figure 1C
```{r,warning=F,echo=F,message=FALSE}
ggplot(force_Data_fg_1_case, aes(x=force_Data_fg_1_case$`Statin Concentration`, y=force_Data_fg_1_case$Force))+  
    geom_line(size = 1,aes(group = sub("\\..*", "", force_Data_fg_1_case$Subject_id_concentration))) + 
    geom_point(aes(color = force_Data_fg_1_case$`Statin Concentration`), size = 2.5)+
  ylab("Average Tetanus Force (mN)") + xlab("Concentration of Statin (\u03BCM)")+ 
   labs(title = "Pooled Case Donors Protocol II") +
    scale_y_continuous(breaks=seq(0,1,0.2),expand=c(0,0,0,0.35)) + 
   theme_bw() + 
  theme(legend.position = "none",plot.title = element_text(family="Arial",hjust = 0.5,size = 30,face="bold"),axis.line = element_line(colour = "black"),axis.title.x = element_text(family="Arial",size=28,face="bold"),axis.title.y = element_text(family="Arial",size=28,face="bold"),
    axis.text.x = element_text(family="Arial",size=22),
    axis.text.y = element_text(family="Arial",size=22),
    panel.grid.major = element_blank(),
    panel.grid.minor = element_blank(),
    panel.border = element_blank(),
    panel.background = element_blank()) +
    scale_color_manual(values=c('#F39B7FFF','#00A087FF'))

```


### For Figure2
#### Test Statistics
##### Test interaction terms: Donor.Type*Statin.Concentration

```{r,warning=F,echo=F,message=FALSE}
force_Data_fg_2$Donor.Type <- factor(force_Data_fg_2$Donor.Type)
force_Data_fg_2$Statin.Concentration <- factor(force_Data_fg_2$Statin.Concentration)
force_Data_fg_2$Donor.Type <- relevel(force_Data_fg_2$Donor.Type, ref = "Control")
force_Data_fg_2$Statin.Concentration <- relevel(force_Data_fg_2$Statin.Concentration,ref='0')

##for interaction terms#####################
fit <- lmer(value ~ Donor.Type+Statin.Concentration+ Donor.Type*Statin.Concentration  + (1|Donor.ID),REML = TRUE,data=force_Data_fg_2)
fit_conf <- data.frame(confint(fit))
colnames(fit_conf) <- c("Confidence Interval - 2.5%","Confidence Interval - 97.5%")

fit2 <- lmer(value ~ Donor.Type+Statin.Concentration + ( 1|Donor.ID),REML = TRUE,data=force_Data_fg_2)
LRT_Pvalue <- c(anova(fit,fit2)$`Pr(>Chisq)`[2])
table_fit <- c(summary(fit)$coefficients[4,],fit_conf[6,],LRT_Pvalue)
names(table_fit)[8] <- "LRT pvalue (Based on ML)"
table_fit <- rbind(table_fit)
rownames(table_fit) <- c("Statin Concentration:Donor Type")
table_fit %>% kable(caption = "") %>% kable_styling
```

##### Test main effects: Donor.Type, Statin.Concentration
Since interaction term is not significant, only include model with main effects.
```{r,warning=F,echo=F,message=FALSE}
##for main effects#####################
fit <- lmer(value ~ Donor.Type+Statin.Concentration  + ( 1|Donor.ID),REML = TRUE,data=force_Data_fg_2)
fit_conf <- data.frame(confint(fit))
colnames(fit_conf) <- c("Confidence Interval - 2.5%","Confidence Interval - 97.5%")
fit2 <- lmer(value ~ Statin.Concentration  + ( 1|Donor.ID),REML = TRUE,data=force_Data_fg_2)
fit3 <- lmer(value ~ Donor.Type + ( 1|Donor.ID),REML = TRUE,data=force_Data_fg_2)

LRT_Pvalue <- c(anova(fit,fit2)$`Pr(>Chisq)`[2],anova(fit,fit3)$`Pr(>Chisq)`[2])
table_fit <- cbind(summary(fit)$coefficients[-1,],fit_conf[c(4:5),],LRT_Pvalue)
colnames(table_fit)[8] <- "LRT pvalue (Based on ML)"
#table_fit <- rbind(table_fit)
rownames(table_fit) <- c("Donor Type","Statin Concentration")
table_fit %>% kable(caption = "") %>% kable_styling

cat("<br>")
cat(" Summary statistics for models only included main effects")
sum_stat <- cbind(AIC(fit),r.squaredGLMM(fit),logLik(fit, REML=T))
colnames(sum_stat)[1] <- 'AIC'
colnames(sum_stat)[4] <- 'Restricted log-likelihood'
sum_stat  %>% kable(caption = "") %>% kable_styling

```


#### Generate Figure 2
```{r,warning=F,echo=F,message=FALSE}
fit <- lmer(value ~ Donor.Type+Statin.Concentration  + ( 1|Donor.ID),REML = TRUE,data=force_Data_fg_2)

ggplot(force_Data_fg_2, aes(x = value, y = predict(fit))) +
 geom_point(size=2)  +
 geom_abline(intercept = 0, slope = 1,color = "red",size=2,alpha=0.8)+
  scale_y_continuous(limits = c(-0.2,1),breaks=seq(-0.25,1,0.25), labels = scales::number_format(accuracy = 0.01)) +
  scale_x_continuous(limits = c(-0.2,2),breaks=seq(0,2,0.25),labels = scales::number_format(accuracy = 0.01)) + 
  labs(title = "Predicted Vs Actual Plot for Tetanus Force",family="Arial",size=16)+
  ylab("Predicted Tetanus Force (mN)") + xlab("Actual Tetanus Force (mN)") + theme_bw() +
  theme(legend.position = "none",plot.title = element_text(family="Arial",hjust = 0.5,size = 26,face="bold"),axis.line = element_line(colour = "black"),axis.title.x = element_text(family="Arial",size=24,face="bold"),axis.title.y = element_text(family="Arial",size=24,face="bold"),
    axis.text.x = element_text(family="Arial",size=22),
    axis.text.y = element_text(family="Arial",size=22),
    panel.grid.major = element_blank(),
    panel.grid.minor = element_blank(),
    panel.border = element_blank(),
    panel.background = element_blank()) + geom_text(x=1.7, y=0.25, label=as.character(expression("R^2 == 0.569")),parse=TRUE,size=7,family="Arial")

```


### For Figure 4
#### For Figure 4A
##### Test Statistics
```{r,warning=F,echo=F,message=FALSE}
force_Data_fg_4$Donor.ID <- factor(force_Data_fg_4$Donor.ID)

fit <- lmer(`Fraction of nuclei in striated fibers` ~ Tetanus.Average + (1|Donor.ID),REML =TRUE,data=force_Data_fg_4)
fit_conf <- data.frame(confint(fit))
colnames(fit_conf) <- c("Confidence Interval - 2.5%","Confidence Interval - 97.5%")

fit2 <- lmer(`Fraction of nuclei in striated fibers` ~ (1|Donor.ID),REML =TRUE,data=force_Data_fg_4)

LRT_Pvalue <- anova(fit,fit2)$`Pr(>Chisq)`[2]
table_fit <- c(summary(fit)$coefficients[2,],fit_conf[4,],LRT_Pvalue)
names(table_fit)[8] <- "LRT pvalue (Based on ML)"
table_fit <- rbind(table_fit)
rownames(table_fit) <- "Raw Tetanus Force"
table_fit %>% kable(caption = "") %>% kable_styling()

cat("<br>")
cat(" Summary statistics ")
sum_stat <- cbind(AIC(fit),r.squaredGLMM(fit),logLik(fit, REML=T))
colnames(sum_stat)[1] <- 'AIC'
colnames(sum_stat)[4] <- 'Restricted log-likelihood'
sum_stat %>% kable(caption = "") %>% kable_styling
```

##### Generate Figure 4A
```{r,warning=F,echo=F,message=FALSE}
ggplot(force_Data_fg_4, aes(x=Tetanus.Average, y=`Fraction of nuclei in striated fibers`)) +
  geom_point(size=2) +
    scale_x_continuous(labels = scales::number_format(accuracy = 0.01)) +
  scale_y_continuous(labels = scales::number_format(accuracy = 0.01))+ 
  #geom_line(aes(y=predict(fit),group=Statin.ID, size="Subjects")) +
  #geom_line(data=newdat, aes(y=predict(fit,newdata=newdat),size="Population")) +
  geom_abline(size=2,color="red",alpha=0.8,aes(intercept=`(Intercept)`,slope=Tetanus.Average), as.data.frame(t(fixef(fit)))) + labs(caption = "* Slope =  0.16 indicates the population effect of tetanus force (p-value = 0.015).")+xlab("Tetanus Force (mN)")+ylab("Fraction of nuclei in striated fibers")+ theme_bw() +theme(legend.position = "none",plot.title = element_text(family="Arial",hjust = 0.5,size = 20,face="bold"),plot.caption = element_text(hjust = 0,size=10),axis.line = element_line(colour = "black"),axis.title.x = element_text(family="Arial",size=18,face="bold"),axis.title.y = element_text(family="Arial",size=18,face="bold"),
    axis.text.x = element_text(family="Arial",size=16),
    axis.text.y = element_text(family="Arial",size=16),
    panel.grid.major = element_blank(),
    panel.grid.minor = element_blank(),
    panel.border = element_blank(),
    panel.background = element_blank()) + geom_text(x=0.75, y=0.3, label=as.character(expression("R^2 == 0.81")),parse=TRUE,size=7,family="Arial")
```


#### For Figure 4B
##### Test Statistics
```{r,warning=F,echo=F,message=FALSE}
force_Data_fg_4$Donor.ID <- factor(force_Data_fg_4$Donor.ID)
fit <- lmer(`Fragmented Fibers/No:of Nuclei in Fragmented Fibers` ~ Tetanus.Average + (1|Donor.ID),REML =TRUE,data=force_Data_fg_4)
fit2 <- lmer(`Fragmented Fibers/No:of Nuclei in Fragmented Fibers` ~ (1|Donor.ID),REML =TRUE,data=force_Data_fg_4)

fit_conf <- data.frame(confint(fit))
colnames(fit_conf) <- c("Confidence Interval - 2.5%","Confidence Interval - 97.5%")


LRT_Pvalue <- anova(fit,fit2)$`Pr(>Chisq)`[2]
table_fit <- c(summary(fit)$coefficients[2,],fit_conf[4,],LRT_Pvalue)
names(table_fit)[8] <- "LRT pvalue (Based on ML)"
table_fit <- rbind(table_fit)
rownames(table_fit) <- "Raw Tetanus Force"
table_fit %>% kable(caption = "") %>% kable_styling()

cat("<br>")
cat(" Summary statistics ")
sum_stat <- cbind(AIC(fit),r.squaredGLMM(fit),logLik(fit, REML=T))
colnames(sum_stat)[1] <- 'AIC'
colnames(sum_stat)[4] <- 'Restricted log-likelihood'
sum_stat %>% kable(caption = "") %>% kable_styling
```


##### Generate Figure 4B
```{r,warning=F,echo=F,message=FALSE}
ggplot(force_Data_fg_4, aes(x=Tetanus.Average, y=`Fragmented Fibers/No:of Nuclei in Fragmented Fibers`)) +
  geom_point(size=2) +
  scale_x_continuous(labels = scales::number_format(accuracy = 0.01)) +
  scale_y_continuous(labels = scales::number_format(accuracy = 0.01))+ 
  #geom_line(aes(y=predict(fit),group=Statin.ID, size="Subjects")) +
  #geom_line(data=newdat, aes(y=predict(fit,newdata=newdat),size="Population")) +
  geom_abline(size=2,color="red",alpha=0.8,aes(intercept=`(Intercept)`,slope=Tetanus.Average), as.data.frame(t(fixef(fit)))) + labs(y="Fragmented Fibers/No:of Nuclei in Fragmented Fibers",x="Tetanus Force (mN)") + labs(caption = "* Slope =  -6.7874 indicates the population effect of tetanus force (p-value = 0.051).")  +  theme_bw() +
 theme(legend.position = "none",plot.title = element_text(family="Times New Roman",hjust = 0.5,size = 30,face="bold"),plot.caption = element_text(hjust = 0,size=16),axis.line = element_line(colour = "black"),axis.title.x = element_text(family="Arial",size=28,face="bold"),axis.title.y = element_text(family="Arial",size=28,face="bold"),
    axis.text.x = element_text(family="Arial",size=26),
    axis.text.y = element_text(family="Arial",size=26),
    panel.grid.major = element_blank(),
    panel.grid.minor = element_blank(),
    panel.border = element_blank(),
    panel.background = element_blank()) + geom_text(x=0.75, y=20, label=as.character(expression("R^2 == 0.482")),parse=TRUE,size=10,family="Arial")
```

## Statistical Analysis in Supplementary 
### For FigureS4
#### Test Statistics
```{r,warning=F,echo=F,message=FALSE}
force_Data_fg_4$Donor.ID <- factor(force_Data_fg_4$Donor.ID)
force_Data_fg_4$Statin.concentration <- factor(force_Data_fg_4$Statin.concentration)

fit <- lmer(`Fraction of nuclei in striated fibers` ~ Statin.concentration + (1|Donor.ID),REML =TRUE,data=force_Data_fg_4)
fit_conf <- data.frame(confint(fit))
colnames(fit_conf) <- c("Confidence Interval - 2.5%","Confidence Interval - 97.5%")

fit2 <- lmer(`Fraction of nuclei in striated fibers` ~ (1|Donor.ID),REML =TRUE,data=force_Data_fg_4)

LRT_Pvalue <- anova(fit,fit2)$`Pr(>Chisq)`[2]
table_fit <- c(summary(fit)$coefficients[2,],fit_conf[4,],LRT_Pvalue)
names(table_fit)[8] <- "LRT pvalue (Based on ML)"
table_fit <- rbind(table_fit)
rownames(table_fit) <- "Statin Concentration"
table_fit %>% kable(caption = "") %>% kable_styling()

cat("<br>")
cat(" Summary statistics ")
sum_stat <- cbind(AIC(fit),r.squaredGLMM(fit),logLik(fit, REML=T))
colnames(sum_stat)[1] <- 'AIC'
colnames(sum_stat)[4] <- 'Restricted log-likelihood'
sum_stat %>% kable(caption = "") %>% kable_styling
```


####Generate Figure S4
```{r,warning=F,echo=F,message=FALSE}
ggplot(force_Data_fg_4, aes(x=factor(Statin.concentration), y=`Fraction of nuclei in striated fibers`, fill=factor(Statin.concentration))) + geom_boxplot() + ylab("Fraction of nuclei in striated fibers")+xlab("Concentration of Statin (\u03BCM)")+ guides(fill=guide_legend(title="Concentration of Statin")) + theme_bw()+theme(legend.position = "none",plot.title = element_text(family="Arial",hjust = 0.5,size = 20,face="bold"),axis.line = element_line(colour = "black"),axis.title.x = element_text(family="Times New Roman",size=18,face="bold"),axis.title.y = element_text(family="Arial",size=18,face="bold"),
    axis.text.x = element_text(family="Arial",size=16),
    axis.text.y = element_text(family="Arial",size=16),
    panel.grid.major = element_blank(),
    panel.grid.minor = element_blank(),
    panel.border = element_blank(),
    panel.background = element_blank()) + 
    scale_fill_manual(values=c('#F39B7FFF','#00A087FF')) + geom_signif(annotations =c("*"),y_position = c(0.75), xmin=c(1),xmax=c(2),textsize = 6)
```
