# Supplementary material for: Modeling statin myopathy in a human skeletal muscle microphysiological system
Source: PLoS One. 2020 Nov 25;15(11):e0242422. doi: 10.1371/journal.pone.0242422 (PMC7688150; doi:10.1371/journal.pone.0242422)
Supplement: S1 Data — (ZIP) [file pone.0242422.s001.zip › Data Repository/Scripts/codes_for_submission_S567.Rmd]

---
title: "Modeling Statin Myopathy in a Human Skeletal Muscle Microphysiological System - Supplentray S5, S6, S7"
author: "Anandita Ananthakumar, Yiling Liu, Cristina E. Fernandez, George A. Truskey, Deepak Voora"
output:
  html_document:
    toc: true
    toc_depth: 6
---

## Library Loading
The libraries required to run this analysis are:<br>
limma,lme4, ggplot2 markdown<br>
```{r,warning=F,echo=F,results='hide',message=FALSE}
# Library Loading
library(ggplot2)
library(glmnet)
library(reshape)
library(stringi)
library(ROCR)
library("BSDA")
library("openxlsx")
library(RColorBrewer)
library("limma")
require( edgeR )
require(reshape2)
require(gplots)
library(glmnet)
require(gridExtra)
library(knitr)
library(markdown)
library(qgraph)
library(ggpubr)
require(lme4)
require(lmerTest)
require(pROC)
require(caret)
library(statmod)
library("ROCR")
library("pander")
library("Metrics")
library("factoextra")
library(cowplot)
library(kableExtra)
library(arm)
library(ggsignif)
library("MuMIn", lib.loc="~/Library/R/3.6/library")
```

## Read into data
```{r,warning=F,echo=F,results='hide',message=FALSE}
path_to_data <- "/Users/yl407/Box Sync/NCATS_2018/PlosOne_submit/Data Repository"
force_Data_fg_S567 <- read.csv(paste0(path_to_data,"/Data Repository File 5-Twitch Kinetics and Fatigue and Myoblast Purity, Figure S5,S6,S7.csv"),stringsAsFactors = FALSE,check.names=FALSE)
data_plos <- force_Data_fg_S567
```

## For FigureS5
###For FigureS5A
#### Boxplot
```{r,warning=F,echo=F,message=FALSE}
data_plos$Statin.Concentration <- factor(data_plos$Statin.Concentration,labels = c("0 \u03BCM","5 \u03BCM"))
data_plos$Donor.Type <- factor(data_plos$Donor.Type,levels = c("Control","Case"))
data_plos$gender <- factor(data_plos$gender,levels=c("FEMALE","MALE"))

ggplot(data=data_plos, aes(x=Donor.Type, y=`Time.to.Peak.(ms).Average`, fill=Donor.Type)) +
geom_boxplot() + ylab("Twitch Kinetics:Time to Peak")+xlab("Donor Type")+  facet_grid(.~Statin.Concentration) + guides(fill=guide_legend(title="Donor Type")) + theme_bw() + theme(legend.position = "none",plot.title = element_text(family="Times New Roman",hjust = 0.5,size = 26,face="bold"),axis.line = element_line(colour = "black"),axis.title.x = element_text(family="Times New Roman",size=24,face="bold"),axis.title.y = element_text(family="Times New Roman",size=24,face="bold"),
    axis.text.x = element_text(family="Times New Roman",size=22),
    axis.text.y = element_text(family="Times New Roman",size=22),
    panel.grid.major = element_blank(),
    panel.grid.minor = element_blank(),
    panel.border = element_blank(),
    panel.background = element_blank()) + 
    scale_fill_manual(values=c('#4DBBD5FF','#E64B35FF')) 
```

#### Test Statistics
##### Model1: Twitch Kinetics:Time to Peak ~ statin concentration (ref:0) + age + gender(ref:Female) + (1|subject)
```{r,warning=F,echo=F,message=FALSE}
fit <- lmer(`Time.to.Peak.(ms).Average`~Statin.Concentration+age+ gender + (1|Donor.ID),data=data_plos)
#confint
fit_conf <- data.frame(confint(fit))
colnames(fit_conf) <- c("Confidence Interval - 2.5%","Confidence Interval - 97.5%")
fit2 <- lmer(`Time.to.Peak.(ms).Average`~age+ gender + (1|Donor.ID),data=data_plos)
fit3 <- lmer(`Time.to.Peak.(ms).Average`~Statin.Concentration+gender + (1|Donor.ID),data=data_plos)
fit4 <- lmer(`Time.to.Peak.(ms).Average`~Statin.Concentration+age + (1|Donor.ID),data=data_plos)

LRT_Pvalue <- c(anova(fit,fit2)$`Pr(>Chisq)`[2],anova(fit,fit3)$`Pr(>Chisq)`[2],anova(fit,fit4)$`Pr(>Chisq)`[2])
table_fit <- cbind(summary(fit)$coefficients[-1,],fit_conf[c(4:6),],LRT_Pvalue)
colnames(table_fit)[8] <- "LRT pvalue (Based on ML)"

rownames(table_fit) <- c("Statin Concentration","age","gender")

table_fit %>% kable(caption = "") %>% kable_styling


cat("<br>")
cat(" Summary statistics ")
sum_stat <- cbind(AIC(fit),r.squaredGLMM(fit),logLik(fit, REML=T))
colnames(sum_stat)[1] <- 'AIC'
colnames(sum_stat)[4] <- 'Restricted log-likelihood'
sum_stat %>% kable(caption = "") %>% kable_styling
```

##### Model2: Twitch Kinetics:Time to Peak ~ Donor Type (ref:Control) + age + gender(ref:Female) + (1|subject)
```{r,warning=F,echo=F,message=FALSE}
fit <- lmer(`Time.to.Peak.(ms).Average`~Donor.Type+age+ gender + (1|Donor.ID),data=data_plos)
fit_conf <- data.frame(confint(fit))
colnames(fit_conf) <- c("Confidence Interval - 2.5%","Confidence Interval - 97.5%")

fit2 <- lmer(`Time.to.Peak.(ms).Average`~age+ gender + (1|Donor.ID),data=data_plos)
fit3 <- lmer(`Time.to.Peak.(ms).Average`~Donor.Type+gender + (1|Donor.ID),data=data_plos)
fit4 <- lmer(`Time.to.Peak.(ms).Average`~Donor.Type+age + (1|Donor.ID),data=data_plos)

LRT_Pvalue <- c(anova(fit,fit2)$`Pr(>Chisq)`[2],anova(fit,fit3)$`Pr(>Chisq)`[2],anova(fit,fit4)$`Pr(>Chisq)`[2])
table_fit <- cbind(summary(fit)$coefficients[-1,],fit_conf[c(4:6),],LRT_Pvalue)
colnames(table_fit)[8] <- "LRT pvalue (Based on ML)"

rownames(table_fit) <- c("Donor Type","age","gender")

table_fit %>% kable(caption = "") %>% kable_styling

cat("<br>")
cat(" Summary statistics ")
sum_stat <- cbind(AIC(fit),r.squaredGLMM(fit),logLik(fit, REML=T))
colnames(sum_stat)[1] <- 'AIC'
colnames(sum_stat)[4] <- 'Restricted log-likelihood'
sum_stat %>% kable(caption = "") %>% kable_styling
```


##### Model3: Twitch Kinetics:Time to Peak ~ statin concentration (ref:0) + Donor Type (ref:Control) + age + gender(ref:Female) + (1|subject)
```{r,warning=F,echo=F,message=FALSE}
fit <- lmer(`Time.to.Peak.(ms).Average`~Statin.Concentration + Donor.Type+age+ gender + (1|Donor.ID),data=data_plos)
fit_conf <- data.frame(confint(fit))
colnames(fit_conf) <- c("Confidence Interval - 2.5%","Confidence Interval - 97.5%")


fit2 <- lmer(`Time.to.Peak.(ms).Average`~Donor.Type+age+ gender + (1|Donor.ID),data=data_plos)
fit3 <- lmer(`Time.to.Peak.(ms).Average`~Statin.Concentration +age+ gender + (1|Donor.ID),data=data_plos)
fit4 <- lmer(`Time.to.Peak.(ms).Average`~Statin.Concentration + Donor.Type+gender+(1|Donor.ID),data=data_plos)
fit5 <- lmer(`Time.to.Peak.(ms).Average`~Statin.Concentration + Donor.Type+age+(1|Donor.ID),data=data_plos)

LRT_Pvalue <- c(anova(fit,fit2)$`Pr(>Chisq)`[2],anova(fit,fit3)$`Pr(>Chisq)`[2],anova(fit,fit4)$`Pr(>Chisq)`[2],anova(fit,fit5)$`Pr(>Chisq)`[2])
table_fit <- cbind(summary(fit)$coefficients[-1,],fit_conf[c(4:7),],LRT_Pvalue)
colnames(table_fit)[8] <- "LRT pvalue (Based on ML)"
rownames(table_fit) <- c("Statin Concentration","Donor Type","age","gender")
table_fit %>% kable(caption = "") %>% kable_styling

cat("<br>")
cat(" Summary statistics ")
sum_stat <- cbind(AIC(fit),r.squaredGLMM(fit),logLik(fit, REML=T))
colnames(sum_stat)[1] <- 'AIC'
colnames(sum_stat)[4] <- 'Restricted log-likelihood'
sum_stat %>% kable(caption = "") %>% kable_styling
```


##### Model4 (Test interactions)
Full model: Twitch Kinetics:Time to Peak ~ statin concentration (ref:0) + Donor Type (ref:Control) + statin concentration (ref:0)*Donor Type (ref:Control) + age + gender(ref:Female) + (1|subject)

Reduced model: Twitch Kinetics:Time to Peak ~ statin concentration (ref:0) + Donor Type (ref:Control) + age + gender(ref:Female) + (1|subject)
```{r,warning=F,echo=F,message=FALSE}
fit <- lmer(`Time.to.Peak.(ms).Average`~Statin.Concentration + Donor.Type+Statin.Concentration:Donor.Type+age+ gender + (1|Donor.ID),data=data_plos)
fit2 <- lmer(`Time.to.Peak.(ms).Average`~Statin.Concentration + Donor.Type+age+ gender + (1|Donor.ID),data=data_plos)
fit_conf <- data.frame(confint(fit))
colnames(fit_conf) <- c("Confidence Interval - 2.5%","Confidence Interval - 97.5%")


LRT_Pvalue <- c(anova(fit,fit2)$`Pr(>Chisq)`[2])
table_fit <- c(summary(fit)$coefficients[6,],fit_conf[8,],LRT_Pvalue)
names(table_fit)[8] <- "LRT pvalue (Based on ML)"
table_fit <- rbind(table_fit)
rownames(table_fit) <- c("Statin Concentration:Donor Type")
table_fit %>% kable(caption = "") %>% kable_styling

cat("<br>")
cat(" Summary statistics of full model")
sum_stat <- cbind(AIC(fit),r.squaredGLMM(fit),logLik(fit, REML=T))
colnames(sum_stat)[1] <- 'AIC'
colnames(sum_stat)[4] <- 'Restricted log-likelihood'
sum_stat %>% kable(caption = "") %>% kable_styling
```

### For FigureS5B
#### Boxplot
```{r,warning=F,echo=F,message=FALSE}
data_plos$Statin.Concentration <- factor(data_plos$Statin.Concentration,labels = c("0 \u03BCM","5 \u03BCM"))
data_plos$Donor.Type <- factor(data_plos$Donor.Type,levels = c("Control","Case"))
data_plos$gender <- factor(data_plos$gender,levels=c("FEMALE","MALE"))

ggplot(data=data_plos, aes(x=Donor.Type, y=`Time.to.half.relaxation.(ms).Average`, fill=Donor.Type)) +
geom_boxplot() + ylab("Twitch Kinetics:Time to Half relaxation")+xlab("Donor Type")+  facet_grid(.~Statin.Concentration) + guides(fill=guide_legend(title="Donor Type")) + theme_bw() + theme(legend.position = "none",plot.title = element_text(family="Times New Roman",hjust = 0.5,size = 26,face="bold"),axis.line = element_line(colour = "black"),axis.title.x = element_text(family="Times New Roman",size=24,face="bold"),axis.title.y = element_text(family="Times New Roman",size=24,face="bold"),
    axis.text.x = element_text(family="Times New Roman",size=22),
    axis.text.y = element_text(family="Times New Roman",size=22),
    panel.grid.major = element_blank(),
    panel.grid.minor = element_blank(),
    panel.border = element_blank(),
    panel.background = element_blank()) + 
    scale_fill_manual(values=c('#4DBBD5FF','#E64B35FF')) 
```


#### Test Statistics
##### Model1: Twitch Kinetics:Time to Half relaxation ~ statin concentration (ref:0) + age + gender(ref:Female) + (1|subject)
```{r,warning=F,echo=F,message=FALSE}
fit <- lmer(`Time.to.half.relaxation.(ms).Average`~Statin.Concentration+age+ gender + (1|Donor.ID),data=data_plos)

fit_conf <- data.frame(confint(fit))
colnames(fit_conf) <- c("Confidence Interval - 2.5%","Confidence Interval - 97.5%")

fit2 <- lmer(`Time.to.half.relaxation.(ms).Average`~age+ gender + (1|Donor.ID),data=data_plos)
fit3 <- lmer(`Time.to.half.relaxation.(ms).Average`~Statin.Concentration+gender + (1|Donor.ID),data=data_plos)
fit4 <- lmer(`Time.to.half.relaxation.(ms).Average`~Statin.Concentration+age + (1|Donor.ID),data=data_plos)

LRT_Pvalue <- c(anova(fit,fit2)$`Pr(>Chisq)`[2],anova(fit,fit3)$`Pr(>Chisq)`[2],anova(fit,fit4)$`Pr(>Chisq)`[2])
table_fit <- cbind(summary(fit)$coefficients[-1,],fit_conf[c(4:6),],LRT_Pvalue)
colnames(table_fit)[8] <- "LRT pvalue (Based on ML)"

rownames(table_fit) <- c("Statin Concentration","age","gender")

table_fit %>% kable(caption = "") %>% kable_styling

cat("<br>")
cat(" Summary statistics")
sum_stat <- cbind(AIC(fit),r.squaredGLMM(fit),logLik(fit, REML=T))
colnames(sum_stat)[1] <- 'AIC'
colnames(sum_stat)[4] <- 'Restricted log-likelihood'
sum_stat %>% kable(caption = "") %>% kable_styling
```

##### Model2: Twitch Kinetics:Time to Half relaxation ~ Donor Type (ref:Control) + age + gender(ref:Female) + (1|subject)
```{r,warning=F,echo=F,message=FALSE}
fit <- lmer(`Time.to.half.relaxation.(ms).Average`~Donor.Type+age+ gender + (1|Donor.ID),data=data_plos)

fit_conf <- data.frame(confint(fit))
colnames(fit_conf) <- c("Confidence Interval - 2.5%","Confidence Interval - 97.5%")


fit2 <- lmer(`Time.to.half.relaxation.(ms).Average`~age+ gender + (1|Donor.ID),data=data_plos)
fit3 <- lmer(`Time.to.half.relaxation.(ms).Average`~Donor.Type+gender + (1|Donor.ID),data=data_plos)
fit4 <- lmer(`Time.to.half.relaxation.(ms).Average`~Donor.Type+age + (1|Donor.ID),data=data_plos)

LRT_Pvalue <- c(anova(fit,fit2)$`Pr(>Chisq)`[2],anova(fit,fit3)$`Pr(>Chisq)`[2],anova(fit,fit4)$`Pr(>Chisq)`[2])
table_fit <- cbind(summary(fit)$coefficients[-1,],fit_conf[c(4:6),],LRT_Pvalue)
colnames(table_fit)[8] <- "LRT pvalue (Based on ML)"

rownames(table_fit) <- c("Donor Type","age","gender")

table_fit %>% kable(caption = "") %>% kable_styling

cat("<br>")
cat(" Summary statistics")
sum_stat <- cbind(AIC(fit),r.squaredGLMM(fit),logLik(fit, REML=T))
colnames(sum_stat)[1] <- 'AIC'
colnames(sum_stat)[4] <- 'Restricted log-likelihood'
sum_stat %>% kable(caption = "") %>% kable_styling
```


##### Model3: Twitch Kinetics:Time to Half relaxation ~ statin concentration (ref:0) + Donor Type (ref:Control) + age + gender(ref:Female) + (1|subject)
```{r,warning=F,echo=F,message=FALSE}
fit <- lmer(`Time.to.half.relaxation.(ms).Average`~Statin.Concentration + Donor.Type+age+ gender + (1|Donor.ID),data=data_plos)
fit_conf <- data.frame(confint(fit))
colnames(fit_conf) <- c("Confidence Interval - 2.5%","Confidence Interval - 97.5%")


fit2 <- lmer(`Time.to.half.relaxation.(ms).Average`~Donor.Type+age+ gender + (1|Donor.ID),data=data_plos)
fit3 <- lmer(`Time.to.half.relaxation.(ms).Average`~Statin.Concentration +age+ gender + (1|Donor.ID),data=data_plos)
fit4 <- lmer(`Time.to.half.relaxation.(ms).Average`~Statin.Concentration + Donor.Type+gender+(1|Donor.ID),data=data_plos)
fit5 <- lmer(`Time.to.half.relaxation.(ms).Average`~Statin.Concentration + Donor.Type+age+(1|Donor.ID),data=data_plos)

LRT_Pvalue <- c(anova(fit,fit2)$`Pr(>Chisq)`[2],anova(fit,fit3)$`Pr(>Chisq)`[2],anova(fit,fit4)$`Pr(>Chisq)`[2],anova(fit,fit5)$`Pr(>Chisq)`[2])
table_fit <- cbind(summary(fit)$coefficients[-1,],fit_conf[c(4:7),],LRT_Pvalue)
colnames(table_fit)[8] <- "LRT pvalue (Based on ML)"
rownames(table_fit) <- c("Statin Concentration","Donor Type","age","gender")
table_fit %>% kable(caption = "") %>% kable_styling

cat("<br>")
cat(" Summary statistics")
sum_stat <- cbind(AIC(fit),r.squaredGLMM(fit),logLik(fit, REML=T))
colnames(sum_stat)[1] <- 'AIC'
colnames(sum_stat)[4] <- 'Restricted log-likelihood'
sum_stat %>% kable(caption = "") %>% kable_styling
```


##### Model4 (Test interactions)
Full model: Twitch Kinetics:Time to Half relaxation ~ statin concentration (ref:0) + Donor Type (ref:Control) + statin concentration (ref:0)*Donor Type (ref:Control) + age + gender(ref:Female) + (1|subject)

Reduced model: Twitch Kinetics:Time to Half relaxation ~ statin concentration (ref:0) + Donor Type (ref:Control) + age + gender(ref:Female) + (1|subject)
```{r,warning=F,echo=F,message=FALSE}
fit <- lmer(`Time.to.half.relaxation.(ms).Average`~Statin.Concentration + Donor.Type+Statin.Concentration:Donor.Type+age+ gender + (1|Donor.ID),data=data_plos)
fit_conf <- data.frame(confint(fit))
colnames(fit_conf) <- c("Confidence Interval - 2.5%","Confidence Interval - 97.5%")

fit2 <- lmer(`Time.to.half.relaxation.(ms).Average`~Statin.Concentration + Donor.Type+age+ gender + (1|Donor.ID),data=data_plos)

LRT_Pvalue <- c(anova(fit,fit2)$`Pr(>Chisq)`[2])
table_fit <- c(summary(fit)$coefficients[6,],fit_conf[8,],LRT_Pvalue)
names(table_fit)[8] <- "LRT pvalue (Based on ML)"
table_fit <- rbind(table_fit)
rownames(table_fit) <- c("Statin Concentration:Donor Type")
table_fit %>% kable(caption = "") %>% kable_styling

cat("<br>")
cat(" Summary statistics for the full model")
sum_stat <- cbind(AIC(fit),r.squaredGLMM(fit),logLik(fit, REML=T))
colnames(sum_stat)[1] <- 'AIC'
colnames(sum_stat)[4] <- 'Restricted log-likelihood'
sum_stat %>% kable(caption = "") %>% kable_styling
```


## For FigureS6
### Boxplot
```{r,warning=F,echo=F,message=FALSE}
data_plos$Statin.Concentration <- factor(data_plos$Statin.Concentration,labels = c("0 \u03BCM","5 \u03BCM"))
data_plos$Donor.Type <- factor(data_plos$Donor.Type,levels = c("Control","Case"))
data_plos$gender <- factor(data_plos$gender,levels=c("FEMALE","MALE"))

ggplot(data=data_plos, aes(x=Donor.Type, y=`Fatigue.%.(Average)`, fill=Donor.Type)) +
geom_boxplot() + ylab("Fatigue Percentage")+xlab("Donor Type")+  facet_grid(.~Statin.Concentration) + guides(fill=guide_legend(title="Donor Type")) + theme_bw() + theme(legend.position = "none",plot.title = element_text(family="Times New Roman",hjust = 0.5,size = 26,face="bold"),axis.line = element_line(colour = "black"),axis.title.x = element_text(family="Times New Roman",size=24,face="bold"),axis.title.y = element_text(family="Times New Roman",size=24,face="bold"),
    axis.text.x = element_text(family="Times New Roman",size=22),
    axis.text.y = element_text(family="Times New Roman",size=22),
    panel.grid.major = element_blank(),
    panel.grid.minor = element_blank(),
    panel.border = element_blank(),
    panel.background = element_blank()) + 
    scale_fill_manual(values=c('#4DBBD5FF','#E64B35FF')) 
```


### Test Statistics
#### Model1: Fatigue values:Time to Peak ~ statin concentration (ref:0) + age + gender(ref:Female) + (1|subject)
```{r,warning=F,echo=F,message=FALSE}
fit <- lmer(`Fatigue.%.(Average)`~Statin.Concentration+age+ gender + (1|Donor.ID),data=data_plos)
fit_conf <- data.frame(confint(fit))
colnames(fit_conf) <- c("Confidence Interval - 2.5%","Confidence Interval - 97.5%")

fit2 <- lmer(`Fatigue.%.(Average)`~age+ gender + (1|Donor.ID),data=data_plos)
fit3 <- lmer(`Fatigue.%.(Average)`~Statin.Concentration+gender + (1|Donor.ID),data=data_plos)
fit4 <- lmer(`Fatigue.%.(Average)`~Statin.Concentration+age + (1|Donor.ID),data=data_plos)

LRT_Pvalue <- c(anova(fit,fit2)$`Pr(>Chisq)`[2],anova(fit,fit3)$`Pr(>Chisq)`[2],anova(fit,fit4)$`Pr(>Chisq)`[2])
table_fit <- cbind(summary(fit)$coefficients[-1,],fit_conf[c(4:6),],LRT_Pvalue)
colnames(table_fit)[8] <- "LRT pvalue (Based on ML)"

rownames(table_fit) <- c("Statin Concentration","age","gender")

table_fit %>% kable(caption = "") %>% kable_styling

cat("<br>")
cat(" Summary statistics")
sum_stat <- cbind(AIC(fit),r.squaredGLMM(fit),logLik(fit, REML=T))
colnames(sum_stat)[1] <- 'AIC'
colnames(sum_stat)[4] <- 'Restricted log-likelihood'
sum_stat %>% kable(caption = "") %>% kable_styling
```

#### Model2: Fatigue values ~ Donor Type (ref:Control) + age + gender(ref:Female) + (1|subject)
```{r,warning=F,echo=F,message=FALSE}
fit <- lmer(`Fatigue.%.(Average)`~Donor.Type+age+ gender + (1|Donor.ID),data=data_plos)
fit_conf <- data.frame(confint(fit))
colnames(fit_conf) <- c("Confidence Interval - 2.5%","Confidence Interval - 97.5%")

fit2 <- lmer(`Fatigue.%.(Average)`~age+ gender + (1|Donor.ID),data=data_plos)
fit3 <- lmer(`Fatigue.%.(Average)`~Donor.Type+gender + (1|Donor.ID),data=data_plos)
fit4 <- lmer(`Fatigue.%.(Average)`~Donor.Type+age + (1|Donor.ID),data=data_plos)

LRT_Pvalue <- c(anova(fit,fit2)$`Pr(>Chisq)`[2],anova(fit,fit3)$`Pr(>Chisq)`[2],anova(fit,fit4)$`Pr(>Chisq)`[2])
table_fit <- cbind(summary(fit)$coefficients[-1,],fit_conf[c(4:6),],LRT_Pvalue)
colnames(table_fit)[8] <- "LRT pvalue (Based on ML)"

rownames(table_fit) <- c("Donor Type","age","gender")

table_fit %>% kable(caption = "") %>% kable_styling

cat("<br>")
cat(" Summary statistics")
sum_stat <- cbind(AIC(fit),r.squaredGLMM(fit),logLik(fit, REML=T))
colnames(sum_stat)[1] <- 'AIC'
colnames(sum_stat)[4] <- 'Restricted log-likelihood'
sum_stat %>% kable(caption = "") %>% kable_styling
```


#### Model3: Fatigue values ~ statin concentration (ref:0) + Donor Type (ref:Control) + age + gender(ref:Female) + (1|subject)
```{r,warning=F,echo=F,message=FALSE}
fit <- lmer(`Fatigue.%.(Average)`~Statin.Concentration + Donor.Type+age+ gender + (1|Donor.ID),data=data_plos)
fit_conf <- data.frame(confint(fit))
colnames(fit_conf) <- c("Confidence Interval - 2.5%","Confidence Interval - 97.5%")

fit2 <- lmer(`Fatigue.%.(Average)`~Donor.Type+age+ gender + (1|Donor.ID),data=data_plos)
fit3 <- lmer(`Fatigue.%.(Average)`~Statin.Concentration +age+ gender + (1|Donor.ID),data=data_plos)
fit4 <- lmer(`Fatigue.%.(Average)`~Statin.Concentration + Donor.Type+gender+(1|Donor.ID),data=data_plos)
fit5 <- lmer(`Fatigue.%.(Average)`~Statin.Concentration + Donor.Type+age+(1|Donor.ID),data=data_plos)

LRT_Pvalue <- c(anova(fit,fit2)$`Pr(>Chisq)`[2],anova(fit,fit3)$`Pr(>Chisq)`[2],anova(fit,fit4)$`Pr(>Chisq)`[2],anova(fit,fit5)$`Pr(>Chisq)`[2])
table_fit <- cbind(summary(fit)$coefficients[-1,],fit_conf[c(4:7),],LRT_Pvalue)
colnames(table_fit)[8] <- "LRT pvalue (Based on ML)"
rownames(table_fit) <- c("Statin Concentration","Donor Type","age","gender")
table_fit %>% kable(caption = "") %>% kable_styling

cat("<br>")
cat(" Summary statistics")
sum_stat <- cbind(AIC(fit),r.squaredGLMM(fit),logLik(fit, REML=T))
colnames(sum_stat)[1] <- 'AIC'
colnames(sum_stat)[4] <- 'Restricted log-likelihood'
sum_stat %>% kable(caption = "") %>% kable_styling
```


#### Model4 (Test interactions)
Full model: Fatigue values ~ statin concentration (ref:0) + Donor Type (ref:Control) + statin concentration (ref:0)*Donor Type (ref:Control) + age + gender(ref:Female) + (1|subject)

Reduced model: Fatigue values ~ statin concentration (ref:0) + Donor Type (ref:Control) + age + gender(ref:Female) + (1|subject)
```{r,warning=F,echo=F,message=FALSE}
fit <- lmer(`Fatigue.%.(Average)`~Statin.Concentration + Donor.Type+Statin.Concentration:Donor.Type+age+ gender + (1|Donor.ID),data=data_plos)
fit_conf <- data.frame(confint(fit))
colnames(fit_conf) <- c("Confidence Interval - 2.5%","Confidence Interval - 97.5%")


fit2 <- lmer(`Fatigue.%.(Average)`~Statin.Concentration + Donor.Type+age+ gender + (1|Donor.ID),data=data_plos)

LRT_Pvalue <- c(anova(fit,fit2)$`Pr(>Chisq)`[2])
table_fit <- c(summary(fit)$coefficients[6,],fit_conf[8,],LRT_Pvalue)
names(table_fit)[8] <- "LRT pvalue (Based on ML)"
table_fit <- rbind(table_fit)
rownames(table_fit) <- c("Statin Concentration:Donor Type")
table_fit %>% kable(caption = "") %>% kable_styling

cat("<br>")
cat(" Summary statistics")
sum_stat <- cbind(AIC(fit),r.squaredGLMM(fit),logLik(fit, REML=T))
colnames(sum_stat)[1] <- 'AIC'
colnames(sum_stat)[4] <- 'Restricted log-likelihood'
sum_stat %>% kable(caption = "") %>% kable_styling
```

## For FigureS7
### Boxplot
```{r,warning=F,echo=F,message=FALSE}
data_plos$Statin.Concentration <- factor(data_plos$Statin.Concentration,labels = c("0 \u03BCM","5 \u03BCM"))
data_plos$Donor.Type <- factor(data_plos$Donor.Type,levels = c("Control","Case"))
data_plos$gender <- factor(data_plos$gender,levels=c("FEMALE","MALE"))
data_plos$Myoblast.Purity <- as.numeric(data_plos$Myoblast.Purity)
data_plos_myoblast <- data_plos[!duplicated(data_plos$Donor.ID),]

ggplot(data=data_plos_myoblast, aes(x=Donor.Type, y=Myoblast.Purity, fill=Donor.Type)) +
geom_boxplot() + ylab("Myoblast Purity")+xlab("Donor Type")+ guides(fill=guide_legend(title="Donor Type")) + theme_bw() + theme(legend.position = "none",plot.title = element_text(family="Times New Roman",hjust = 0.5,size = 26,face="bold"),axis.line = element_line(colour = "black"),axis.title.x = element_text(family="Times New Roman",size=24,face="bold"),axis.title.y = element_text(family="Times New Roman",size=24,face="bold"),
    axis.text.x = element_text(family="Times New Roman",size=22),
    axis.text.y = element_text(family="Times New Roman",size=22),
    panel.grid.major = element_blank(),
    panel.grid.minor = element_blank(),
    panel.border = element_blank(),
    panel.background = element_blank()) + 
    scale_fill_manual(values=c('#4DBBD5FF','#E64B35FF')) 
```


### Test Statistics
#### Model1: Myoblast Purity ~ Donor Type (ref:Control) + age + gender(ref:Female) 
```{r,warning=F,echo=F,message=FALSE}
fit <- lm(Myoblast.Purity~Donor.Type+age+ gender,data=data_plos_myoblast)
fit_conf <- data.frame(confint(fit))
colnames(fit_conf) <- c("Confidence Interval - 2.5%","Confidence Interval - 97.5%")

table_fit <- cbind(summary(fit)$coefficients[-1,],fit_conf[c(2:4),])
rownames(table_fit) <- c("Donor Type","age","gender")
cat(" Summary statistics")
table_fit %>% kable(caption = "") %>% kable_styling
cat("Residual standard error: 18.1046263043 on 20 degrees of freedom")

cat("<br>")
cat(" Summary statistics")
sum_stat <- cbind(AIC(fit),summary(fit)$r.squared)
sum_stat <- data.frame(sum_stat)

colnames(sum_stat)[1] <- 'AIC'
colnames(sum_stat)[2] <- 'R square'
sum_stat %>% kable(caption = "") %>% kable_styling
```
